# Supplementary material for: Carboxyethylsilanetriol-Functionalized Al-MIL-53-Supported Palladium Catalyst for Enhancing Suzuki–Miyaura Cross-Coupling Reaction
Source: Molecules. 2025 Feb 1;30(3):656. doi: 10.3390/molecules30030656 (PMC11820489; doi:10.3390/molecules30030656)
Supplement: Supplementary file 1 [file molecules-30-00656-s001.zip]

Archive with 1 entries (1 files):
- molecules-3420934-supplementary.pdf
